# Supplementary material for: A Qualitative Insight into Pre-Departure Orientation Training for Aspiring Nepalese Migrant Workers
Source: Trop Med Infect Dis. 2024 Jul 5;9(7):150. doi: 10.3390/tropicalmed9070150 (PMC11281639; doi:10.3390/tropicalmed9070150)
Supplement: Supplementary file 1 [file tropicalmed-09-00150-s001.zip]

Archive with 1 entries (1 files):
- tropicalmed-3017436-supplementary.docx
